# Supplementary material for: Preventive and Therapeutic Effects of Krill Oil on Obesity and Obesity-Induced Metabolic Syndromes in High-Fat Diet-Fed Mice
Source: Mar Drugs. 2022 Jul 27;20(8):483. doi: 10.3390/md20080483 (PMC9410137; doi:10.3390/md20080483)
Supplement: Supplementary file 1 [file marinedrugs-20-00483-s001.zip]

Archive with 1 entries (1 files):
- marinedrugs-1807908-supplementary.pdf
